# Supplementary material for: Biochemical indices, gene expression, and SNPs associated with salinity adaptation in juvenile chum salmon (Oncorhynchus keta) as determined by comparative transcriptome analysis
Source: PeerJ. 2022 Sep 12;10:e13585. doi: 10.7717/peerj.13585 (PMC9477081; doi:10.7717/peerj.13585)
Supplement: Supplemental Information 12 [file peerj-10-13585-s012.xz]

Archive with 1 entries (1 files):
- peerj-10-13585-s012
